# Supplementary material for: Arm-less mitochondrial tRNAs conserved for over 30 millions of years in spiders
Source: BMC Genomics. 2019 Aug 23;20:665. doi: 10.1186/s12864-019-6026-1 (PMC6706885; doi:10.1186/s12864-019-6026-1)
Supplement: Supplementary file 5 — Table S1. Gene orders found in the 32 mitogenomes available in GenBank and MetAMiGA, that retrieved from Parachtes and Harpactocrates plus the ancestral patterns for Pancrustanea, Arthropoda and Chelicetata . (XLSX 13 kb) [file 12864_2019_6026_MOESM5_ESM.xlsx]

## Sheet: geneord01
Araneomorphae	Entelegynae	Araneoidea	Araneidae	Araneus angulatus	14205	M		nad2	W	-Y	-C	cox1		cox2	K	D	atp8	atp6	cox3	G	nad3	-L2	N	A	S1	R	E	-F	-nad5	-H	-nad4	-nad4L		-P	nad6	I	cob	S2	T	-nad1		-L1	-rrnL	-V	-rrnS		-Q
Araneomorphae	Entelegynae	Araneoidea	Araneidae	Araneus ventricosus	14617	M		nad2	W	-Y	-C	cox1		cox2	K	D	atp8	atp6	cox3	G	nad3	-L2	N	A	S1	R	E	-F	-nad5	-H	-nad4	-nad4L		-P	nad6	I	cob	S2	T	-nad1		-L1	-rrnL	-V	-rrnS		-Q
Araneomorphae	Entelegynae	Araneoidea	Araneidae	Argiope amoena	14121	?		nad2	W	-Y	-C	cox1		cox2	K	D	atp8	atp6	cox3	G	nad3	-L2	N	A	S1	R	E	-F	-nad5	-H	-nad4	-nad4L		-P	nad6	I	cob	S2	T	-nad1		-L1	-rrnL	-V	-rrnS		-Q
Araneomorphae	Entelegynae	Araneoidea	Araneidae	Argiope bruennichi	14063	?		nad2	W	-Y	-C	cox1		cox2	K	D	atp8	atp6	cox3	G	nad3	-L2	N	A	S1	R	E	-F	-nad5	-H	-nad4	-nad4L		-P	nad6	I	cob	S2	T	-nad1		-L1	-rrnL	-V	-rrnS		-Q
Araneomorphae	Entelegynae	Araneoidea	Araneidae	Cyclosa argenteoalba	14575	M		nad2	W	-Y	-C	cox1		cox2	K	D	atp8	atp6	cox3	G	nad3	-L2	N	A	S1	R	E	-F	-nad5	-H	-nad4	-nad4L		-P	nad6	I	cob	S2	T	-nad1		-L1	-rrnL	-V	-rrnS		-Q
Araneomorphae	Entelegynae	Araneoidea	Araneidae	Hypsosinga pygmaea	14193	M		nad2	W	-Y	-C	cox1		cox2	K	D	atp8	atp6	cox3	G	nad3	-L2	N	A	S1	R	E	-F	-nad5	-H	-nad4	-nad4L		-P	nad6	I	cob	S2	T	-nad1		-L1	-rrnL	-V	-rrnS		-Q
Araneomorphae	Entelegynae	Araneoidea	Araneidae	Neoscona adianta	14161	M		nad2	W	-Y	-C	cox1		cox2	K	D	atp8	atp6	cox3	G	nad3	-L2	N	A	S1	R	E	-F	-nad5	-H	-nad4	-nad4L		-P	nad6	I	cob	S2	T	-nad1		-L1	-rrnL	-V	-rrnS		-Q
Araneomorphae	Entelegynae	Araneoidea	Araneidae	Neoscona nautica	14049	M		nad2	W	-Y	-C	cox1		cox2	K	D	atp8	atp6	cox3	G	nad3	-L2	N	A	S1	R	E	-F	-nad5	-H	-nad4	-nad4L		-P	nad6	I	cob	S2	T	-nad1		-L1	-rrnL	-V	-rrnS		-Q
Araneomorphae	Entelegynae	Araneoidea	Araneidae	Neoscona theisi	14156	M		nad2	W	-Y	-C	cox1		cox2	K	D	atp8	atp6	cox3	G	nad3	-L2	N	A	S1	R	E	-F	-nad5	-H	-nad4	-nad4L		-P	nad6	I	cob	S2	T	-nad1		-L1	-rrnL	-V	-rrnS		-Q
Araneomorphae	Entelegynae	Araneoidea	Araneidae	Cyrtarachne nagasakiensis	14402	M		nad2	W	-Y	-C	cox1		cox2	K	D	atp8	atp6	cox3	G	nad3	-L2	N	A	S1	R	E	-F	-nad5	-H	-nad4	-nad4L		-P	nad6	I	cob	S2	T	-nad1		-L1	-rrnL	-V	-rrnS		-Q
Araneomorphae	Entelegynae	Araneoidea	Nephilidae	Nephila clavata	14436	M		nad2	W	-Y	-C	cox1		cox2	K	D	atp8	atp6	cox3	G	nad3	-L2	N	A	S1	R	E	-F	-nad5	-H	-nad4	-nad4L		-P	nad6	I	cob	S2	T	-nad1		-L1	-rrnL	-V	-rrnS		-Q
Araneomorphae	Entelegynae	Araneoidea	Tetragnathidae	Tetragnatha nitens	14639	M		nad2		-Y	-C	cox1		cox2	K	D	atp8	atp6	cox3		nad3	-L2	N	A	S1	R	E	-F	-nad5	-H	-nad4	-nad4L		-P	nad6	I	cob	S2	T	-nad1		-L1	-rrnL	-V	-rrnS		-Q	W	G
Araneomorphae	Entelegynae	Araneoidea	Tetragnathidae	Tetragnatha maxillosa	14414	M		nad2	W	-Y	-C	cox1		cox2	K	D	atp8	atp6	cox3	G	nad3	-L2	N	A	S1	R	E	-F	-nad5	-H	-nad4	-nad4L		-P	nad6	I	cob	S2	T	-nad1		-L1	-rrnL	-V	-rrnS		-Q
Araneomorphae	Entelegynae	Agelenoidea	Agelenidae	Agelena silvatica	14776	M		nad2	W	-Y	-C	cox1		cox2	K	D	atp8	atp6	cox3	G	nad3	S1	R	E	-L2	A	N	-F	-nad5	-H	-nad4	-nad4L		-P	nad6	-I	cob	S2	T	-nad1		-L1	-rrnL	-V	-rrnS		-Q
Araneomorphae	Entelegynae	Dictynoidea	Cybaeidae	Argyroneta aquatica	16000	M		nad2	W	-Y	-C	cox1		cox2	K	D	atp8	atp6	cox3	G	nad3	-L2	-N	A	S1	R	E	-F	-nad5	-H	-nad4	-nad4L		-P	nad6	I	cob	S2	T	-nad1		-L1	-rrnL	-V	-rrnS		-Q
Araneomorphae	Entelegynae	Dionycha	Salticidae	Carrhotus xanthogramma	14563	M		nad2		-Y	-C	cox1		cox2	K	D	atp8	atp6	cox3	G	nad3	-L2	N	E	A	S1	R	-F	-nad5	-H	-nad4	-nad4L	W	-P	nad6	I	cob	S2	T	-nad1		-L1	-rrnL	-V	-rrnS		-Q
Araneomorphae	Entelegynae	Dionycha	Salticidae	Habronattus oregonensis	14381	M		nad2	W	-Y	-C	cox1		cox2	K	D	atp8	atp6	cox3	G	nad3	-L2	N	A	S1	R	E	-F	-nad5	-H	-nad4	-nad4L		-P	nad6	I	cob	S2	T	-nad1		-L1	-rrnL	-V	-rrnS		-Q
Araneomorphae	Entelegynae	Dionycha	Salticidae	Plexippus paykulli	14316	M		nad2	W	-Y	-C	cox1		cox2	K	D	atp8	atp6	cox3	G	nad3	-L2	N	A	S1	R	E	-F	-nad5	-H	-nad4	-nad4L		-P	nad6	I	cob	S2	T	-nad1		-L1	-rrnL	-V	-rrnS		-Q
Araneomorphae	Entelegynae	Dionycha	Salticidae	Telamonia vlijmi	14601	M		nad2	W	-Y	-C	cox1		cox2	K	D	atp8	atp6	cox3	G	nad3	-L2	N	A	S1	R	E	-F	-nad5	-H	-nad4	-nad4L		-P	nad6	I	cob	S2	T	-nad1		-L1	-rrnL	-V	-rrnS		-Q
Araneomorphae	Entelegynae	Dionycha	Selenopidae	Selenops bursarius	14272	M		nad2	W	-Y	-C	cox1		cox2	K	D	atp8	atp6	cox3	G	nad3	-L2	N	A	S1	R	E	-F	-nad5	-H	-nad4	-nad4L		-P	nad6	I	cob	S2	T	-nad1		-L1	-rrnL	-V	-rrnS		-Q
Araneomorphae	Entelegynae	Dionycha	Thomisidae	Oxytate striatipes	14407	M		nad2	W	-Y	-C	cox1		cox2	K	D	atp8	atp6	cox3	G	nad3	-L2	N	A	S1	R	E	-F	-nad5	-H	-nad4	-nad4L		-P	nad6	I	cob	S2	T	-nad1		-L1	-rrnL	-V	-rrnS		-Q
Araneomorphae	Entelegynae	Lycosoidea	Lycosidae	Pardosa laura	14513	M		nad2	W	-Y	-C	cox1		cox2	K	D	atp8	atp6	cox3	G	nad3	-L2	N	A	S1	R	E	-F	-nad5	-H	-nad4	-nad4L		-P	nad6	I	cob	S2	T	-nad1		-L1	-rrnL	-V	-rrnS		-Q
Araneomorphae	Entelegynae	Lycosoidea	Lycosidae	Pirata subpiraticus	14528	M		nad2	W	-Y	-C	cox1		cox2	K	D	atp8	atp6	cox3	?	nad3	-L2	N	A	S1	R	E	-F	-nad5	-H	-nad4	-nad4L		-P	nad6	I	cob	S2	T	-nad1		-L1	-rrnL	-V	-rrnS		-Q
Araneomorphae	Entelegynae	Lycosoidea	Lycosidae	Wadicosa fidelis	14741	M		nad2	W	-Y	-C	cox1		cox2	K	D	atp8	atp6	cox3	G	nad3	-L2	N	A	S1	R	E	-F	-nad5	-H	-nad4	-nad4L		-P	nad6	I	cob	S2	T	-nad1		-L1	-rrnL	-V	-rrnS		-Q
Araneomorphae	Entelegynae	Lycosoidea	Oxyopidae	Oxyopes sertatus	14442	M		nad2	W	-Y	-C	cox1		cox2	K	D	atp8	atp6	cox3	G	nad3	-L2	N	A	S1	R	E	-F	-nad5	-H	-nad4	-nad4L		-P	nad6	I	cob	S2	T	-nad1		-L1	-rrnL	-V	-rrnS		-Q
Araneomorphae	Synspermiata	Dysderoidea	Dysderidae	Parachtes		M	I	nad2	W	-Y	-C	cox1		cox2	K	D	atp8	atp6	cox3	G	nad3	-L2	N	A	S1	R	E	-F	-nad5	-H	-nad4	-nad4L		-P	nad6		cob	S2	T	-nad1		-L1	-rrnL	-V	-rrnS		-Q
Araneomorphae	Synspermiata	Pholcoidea	Pholcidae	Pholcus phalangioides	14459	M		nad2	W	-Y	-C	cox1		cox2	K	D	atp8	atp6	cox3	G	nad3	-L2	N	A	S1	R	E	-F	-nad5	-H	-nad4	-nad4L		-P	nad6		cob	S2	T	-nad1		-L1	-rrnL	-V	-rrnS	I	-Q
Araneomorphae			Hypochilidae	Hypochilus thorelli	13991	M		nad2	W	-Y	-C	cox1		cox2	K	D	atp8	atp6	cox3	G	nad3	-L2	N	A	S1	R	E	-F	-nad5	-H	-nad4	-nad4L		-P	nad6		cob	S2	T	-nad1		-L1	-rrnL	-V	-rrnS	I	-Q
Mygalomorphae			Dipluridae	Phyxioschema suthepium	13931	M		nad2	W	-Y	-C	cox1		cox2	K	D	atp8	atp6	cox3	G	nad3	-L2	N	A	S1	R	E	-F	-nad5	-H	-nad4	-nad4L		-P	nad6		cob	S2	T	-nad1		-L1	-rrnL	-V	-rrnS	-I	-Q
Mygalomorphae			Nemesiidae	Calisoga longitarsis	14070	M		nad2	W	-Y	-C	cox1		cox2	K	D	atp8	atp6	cox3	G	nad3	-L2	N	A	S1	R	E	-F	-nad5	-H	-nad4	-nad4L		-P	nad6		cob	S2	T	-nad1		-L1	-rrnL	-V	-rrnS	-I	-Q
Mygalomorphae			Theraphosidae	Haplopelma schmidti	13874	M		nad2	W	-Y	-C	cox1		cox2	K	D	atp8	atp6	cox3	G	nad3	-L2	N	A	S1	R	E	-F	-nad5	-H	-nad4	-nad4L		-P	nad6		cob	S2	T	-nad1		-L1	-rrnL	-V	-rrnS	-I	-Q
Mesothelae			Liphistiidae	Liphistius erawan	14197	M		nad2	W	-C	-Y	cox1		cox2	K	D	atp8	atp6	cox3	G	nad3	A	R	N	S1		E	-F	-nad5	-H	-nad4	-nad4L	T	-P	nad6		cob	S2		-nad1	-L2	-L1	-rrnL	-V	-rrnS	I	-Q
Mesothelae			Liphistiidae	Songthela hangzhouensis	14215	M		nad2	W	-C	-Y	cox1		cox2	K	D	atp8	atp6	cox3	G	nad3	A	R	N	S1		E	-F	-nad5	-H	-nad4	-nad4L	T	-P	nad6		cob	S2		-nad1	-L2	-L1	-rrnL	-V	-rrnS	I	-Q
ARTHROPODA AND CHELICERATA ANCESTRAL						M		nad2	W	-C	-Y	cox1		cox2	K	D	atp8	atp6	cox3	G	nad3	A	R	N	S1		E	-F	-nad5	-H	-nad4	-nad4L	T	-P	nad6		cob	S2		-nad1	-L2	-L1	-rrnL	-V	-rrnS	I	-Q
PANCRUSTACEAN ANCESTRAL					size (bp)	M		nad2	W	-C	-Y	cox1	L2	cox2	K	D	atp8	atp6	cox3	G	nad3	A	R	N	S1		E	-F	-nad5	-H	-nad4	-nad4L	T	-P	nad6		cob	S2		-nad1		-L1	-rrnL	-V	-rrnS	I	-Q
